# Supplementary material for: Integrative Plasma Metabolic and Lipidomic Modelling of SARS-CoV-2 Infection in Relation to Clinical Severity and Early Mortality Prediction
Source: Int J Mol Sci. 2023 Jul 18;24(14):11614. doi: 10.3390/ijms241411614 (PMC10380980; doi:10.3390/ijms241411614)
Supplement: Supplementary file 1 [file ijms-24-11614-s001.zip]

Archive with 1 entries (1 files):
- ijms-2461623-supplementary.pdf
